# Supplementary material for: Binding Mechanism of CD47 with SIRPα Variants and Its Antibody: Elucidated by Molecular Dynamics Simulations
Source: Molecules. 2023 Jun 7;28(12):4610. doi: 10.3390/molecules28124610 (PMC10304963; doi:10.3390/molecules28124610)
Supplement: Supplementary file 1 [file molecules-28-04610-s001.zip]

Archive with 1 entries (1 files):
- molecules-2413013-supplementary.pdf
